# Supplementary material for: Rules of incidental operation risk propagation in metro networks under fully automatic operations mode
Source: PLoS One. 2021 Dec 16;16(12):e0261436. doi: 10.1371/journal.pone.0261436 (PMC8675654; doi:10.1371/journal.pone.0261436)
Supplement: S1 File — (ZIP) [file pone.0261436.s001.zip]

Archive with 8 entries (8 files):
- 1Manuscript.docx
- S5a Table.xlsx
- S5b Table.xlsx
- S6 Table.xlsx
- S7(a) Table.xlsx
- S7(b) Table.xlsx
- S9(a) Table.xlsx
- S9(b) Table.xlsx
