# Supplementary material for: Rules of incidental operation risk propagation in metro networks under fully automatic operations mode
Source: PLoS One. 2021 Dec 16;16(12):e0261436. doi: 10.1371/journal.pone.0261436 (PMC8675654; doi:10.1371/journal.pone.0261436)
Supplement: S1 File — (ZIP) [file pone.0261436.s001.zip › S5a Table.xlsx]

## Sheet: Fig 5a
The incidental duration T[s]	Total up-direction train operation delay tfy [s]
	120	130	140	150
0	0	0	0	0
10	0	0	0	0
20	0	0	0	0
30	0	0	0	0
40	0	0	0	0
50	0	0	0	0
60	0	0	0	0
70	0	0	0	0
80	0	0	0	0
90	0	0	0	0
100	0	0	0	0
110	0	0	0	0
120	0	0	0	0
130	0	0	0	0
140	0	0	0	0
150	0	0	0	0
160	0	0	0	0
170	0	0	0	0
180	0	0	0	0
190	0	0	0	0
200	0	0	0	0
210	0	0	0	0
220	0	0	0	0
230	0	0	0	0
240	0	0	0	0
250	0	0	0	0
260	0	0	0	0
270	0	0	0	0
280	0	0	0	0
290	0	0	0	0
300	0	0	0	0
310	0	0	0	0
320	0	0	0	0
330	0	0	0	0
340	0	0	0	0
350	0	0	0	0
360	0	0	0	0
370	0	0	0	0
380	0	0	0	0
390	0	0	0	0
400	0	0	0	0
410	0	0	0	0
420	0	0	0	0.34201
430	0	0	0	0.34201
440	0	0	0	0.34201
450	0	0	0	0.34201
460	0	0	0	0.34201
470	0	0	0	0.34201
480	6.37721	3.90465	0	0.34201
490	6.37721	3.90465	0	0.34201
500	6.37721	3.90465	0	0.34201
510	6.37721	3.90465	4.83566	0.34201
520	6.37721	3.90465	4.83566	0.34201
530	6.37721	3.90465	4.83566	0.34201
540	6.37721	3.90465	4.83566	0.34201
550	6.37721	3.90465	4.83566	7.50739
560	6.37721	3.90465	4.83566	7.50739
570	6.37721	3.90465	4.83566	7.50739
580	6.37721	3.90465	4.83566	7.50739
590	6.37721	3.90465	4.83566	7.50739
600	6.37721	3.90465	4.83566	7.50739
610	6.37721	3.90465	4.83566	7.50739
620	6.37721	3.90465	4.83566	7.50739
630	21.8678	14.6261	14.7319	7.50739
640	21.8678	14.6261	14.7319	7.50739
650	21.8678	14.6261	14.7319	7.50739
660	21.8678	14.6261	14.7319	7.50739
670	21.8678	14.6261	14.7319	7.50739
680	21.8678	14.6261	14.7319	21.2693
690	21.8678	14.6261	14.7319	21.2693
700	21.8678	14.6261	14.7319	21.2693
710	21.8678	14.6261	14.7319	21.2693
720	21.8678	14.6261	14.7319	21.2693
730	21.8678	14.6261	14.7319	21.2693
740	21.8678	14.6261	14.7319	21.2693
750	21.8678	14.6261	14.7319	21.2693
760	21.8678	14.6261	31.9279	21.2693
770	21.8678	14.6261	31.9279	21.2693
780	21.8678	14.6261	31.9279	21.2693
790	21.8678	36.4162	31.9279	21.2693
800	47.0137	36.4162	31.9279	21.2693
810	47.0137	36.4162	31.9279	21.2693
820	47.0137	36.4162	31.9279	21.2693
830	47.0137	36.4162	31.9279	44.3914
840	47.0137	36.4162	31.9279	44.3914
850	47.0137	36.4162	31.9279	44.3914
860	47.0137	36.4162	31.9279	44.3914
870	47.0137	36.4162	31.9279	44.3914
880	47.0137	36.4162	31.9279	44.3914
890	47.0137	36.4162	31.9279	44.3914
900	47.0137	36.4162	55.5516	44.3914
910	47.0137	36.4162	55.5516	44.3914
920	47.0137	36.4162	55.5516	44.3914
930	47.0137	36.4162	55.5516	44.3914
940	47.0137	36.4162	55.5516	44.3914
950	47.0137	36.4162	55.5516	44.3914
960	47.0137	66.1724	55.5516	44.3914
970	75.5096	66.1724	55.5516	44.3914
980	75.5096	66.1724	55.5516	73.0389
990	75.5096	66.1724	55.5516	73.0389
1000	75.5096	66.1724	55.5516	73.0389
1010	75.5096	66.1724	55.5516	73.0389
1020	75.5096	66.1724	55.5516	73.0389
1030	75.5096	66.1724	55.5516	73.0389
1040	75.5096	66.1724	77.2564	73.0389
1050	75.5096	66.1724	77.2564	73.0389
1060	75.5096	66.1724	77.2564	73.0389
1070	75.5096	66.1724	77.2564	73.0389
1080	75.5096	66.1724	77.2564	73.0389
1090	75.5096	66.1724	77.2564	73.0389
1100	75.5096	66.1724	77.2564	73.0389
1110	75.5096	66.1724	77.2564	73.0389
1120	75.5096	66.1724	77.2564	73.0389
1130	75.5096	66.1724	77.2564	73.0389
1140	75.5096	95.1089	77.2564	102.525
1150	101.537	95.1089	77.2564	102.525
1160	101.537	95.1089	77.2564	102.525
1170	101.537	95.1089	77.2564	102.525
1180	101.537	95.1089	97.2918	102.525
1190	101.537	95.1089	97.2918	102.525
1200	101.537	95.1089	97.2918	102.525
1210	101.537	95.1089	97.2918	102.525
1220	101.537	95.1089	97.2918	102.525
1230	101.537	95.1089	97.2918	102.525
1240	101.537	95.1089	97.2918	102.525
1250	101.537	95.1089	97.2918	102.525
1260	101.537	95.1089	97.2918	102.525
1270	101.537	95.1089	97.2918	102.525
1280	101.537	95.1089	97.2918	102.525
1290	101.537	95.1089	97.2918	102.525
1300	101.537	95.1089	97.2918	130.492
1310	101.537	95.1089	97.2918	130.492
1320	101.537	125.609	117.052	130.492
1330	128.009	125.609	117.052	130.492
1340	128.009	125.609	117.052	130.492
1350	128.009	125.609	117.052	130.492
1360	128.009	125.609	117.052	130.492
1370	128.009	125.609	117.052	130.492
1380	128.009	125.609	117.052	130.492
1390	128.009	125.609	117.052	130.492
1400	128.009	125.609	117.052	130.492
1410	128.009	125.609	117.052	130.492
1420	128.009	125.609	117.052	130.492
1430	128.009	125.609	117.052	130.492
1440	128.009	125.609	117.052	130.492
1450	128.009	125.609	117.052	130.492
1460	128.009	125.609	138.617	157.708
1470	128.009	125.609	138.617	157.708
1480	128.009	125.609	138.617	157.708
1490	128.009	125.609	138.617	157.708
1500	154.926	156.69	138.617	157.708
1510	154.926	156.69	138.617	157.708
1520	154.926	156.69	138.617	157.708
1530	154.926	156.69	138.617	157.708
1540	154.926	156.69	138.617	157.708
1550	154.926	156.69	138.617	157.708
1560	154.926	156.69	138.617	157.708
1570	154.926	156.69	138.617	157.708
1580	154.926	156.69	138.617	157.708
1590	154.926	156.69	138.617	157.708
1600	154.926	156.69	159.205	157.708
1610	154.926	156.69	159.205	189.126
1620	154.926	156.69	159.205	189.126
1630	154.926	156.69	159.205	189.126
1640	154.926	156.69	159.205	189.126
1650	154.926	156.69	159.205	189.126
1660	154.926	156.69	159.205	189.126
1670	154.926	156.69	159.205	189.126
1680	181.844	185.22	159.205	189.126
1690	181.844	185.22	159.205	189.126
1700	181.844	185.22	159.205	189.126
1710	181.844	185.22	159.205	189.126
1720	181.844	185.22	159.205	189.126
1730	181.844	185.22	159.205	189.126
1740	181.844	185.22	159.205	189.126
1750	181.844	185.22	181.191	189.126
1760	181.844	185.22	181.191	189.126
1770	181.844	185.22	181.191	189.126
1780	181.844	185.22	181.191	221.642
1790	181.844	185.22	181.191	221.642
1800	181.844	185.22	181.191	221.642
1810	181.844	185.22	181.191	221.642
1820	181.844	185.22	181.191	221.642
1830	181.844	185.22	181.191	221.642
1840	181.844	185.22	181.191	221.642
1850	181.844	185.22	181.191	221.642
1860	206.771	214.074	181.191	221.642
1870	206.771	214.074	181.191	221.642
1880	206.771	214.074	181.191	221.642
1890	206.771	214.074	208.632	221.642
1900	206.771	214.074	208.632	221.642
1910	206.771	214.074	208.632	221.642
1920	206.771	214.074	208.632	221.642
1930	206.771	214.074	208.632	221.642
1940	206.771	214.074	208.632	256.712
1950	206.771	214.074	208.632	256.712
1960	206.771	214.074	208.632	256.712
1970	206.771	214.074	208.632	256.712
1980	206.771	214.074	208.632	256.712
1990	206.771	214.074	208.632	256.712
2000	206.771	214.074	208.632	256.712
2010	206.771	214.074	208.632	256.712
2020	206.771	214.074	208.632	256.712
2030	228.828	214.074	235.998	256.712
2040	228.828	243.995	235.998	256.712
2050	228.828	243.995	235.998	256.712
2060	228.828	243.995	235.998	256.712
2070	228.828	243.995	235.998	256.712
2080	228.828	243.995	235.998	256.712
2090	228.828	243.995	235.998	256.712
2100	228.828	243.995	235.998	290.737
2110	228.828	243.995	235.998	290.737
2120	228.828	243.995	235.998	290.737
2130	228.828	243.995	235.998	290.737
2140	228.828	243.995	235.998	290.737
2150	228.828	243.995	235.998	290.737
2160	228.828	243.995	235.998	290.737
2170	228.828	243.995	235.998	290.737
2180	228.828	243.995	260.126	290.737
2190	228.828	243.995	260.126	290.737
2200	252.667	243.995	260.126	290.737
2210	252.667	243.995	260.126	290.737
2220	252.667	276.759	260.126	290.737
2230	252.667	276.759	260.126	290.737
2240	252.667	276.759	260.126	290.737
2250	252.667	276.759	260.126	290.737
2260	252.667	276.759	260.126	290.737
2270	252.667	276.759	260.126	325.243
2280	252.667	276.759	260.126	325.243
2290	252.667	276.759	260.126	325.243
2300	252.667	276.759	260.126	325.243
2310	252.667	276.759	260.126	325.243
2320	252.667	276.759	260.126	325.243
2330	252.667	276.759	285.712	325.243
2340	252.667	276.759	285.712	325.243
2350	252.667	276.759	285.712	325.243
2360	252.667	276.759	285.712	325.243
2370	252.667	276.759	285.712	325.243
2380	278.695	276.759	285.712	325.243
2390	278.695	276.759	285.712	325.243
2400	278.695	309.015	285.712	325.243
2410	278.695	309.015	285.712	325.243
2420	278.695	309.015	285.712	325.243
2430	278.695	309.015	285.712	359.749
2440	278.695	309.015	285.712	359.749
2450	278.695	309.015	285.712	359.749
2460	278.695	309.015	285.712	359.749
2470	278.695	309.015	314.739	359.749
2480	278.695	309.015	314.739	359.749
2490	278.695	309.015	314.739	359.749
2500	278.695	309.015	314.739	359.749
2510	278.695	309.015	314.739	359.749
2520	278.695	309.015	314.739	359.749
2530	278.695	309.015	314.739	359.749
2540	278.695	309.015	314.739	359.749
2550	305.612	309.015	314.739	359.749
2560	305.612	309.015	314.739	359.749
2570	305.612	309.015	314.739	359.749
2580	305.612	309.015	314.739	359.749
2590	305.612	342.972	314.739	359.749
2600	305.612	342.972	314.739	396.692
2610	305.612	342.972	314.739	396.692
2620	305.612	342.972	348.445	396.692
2630	305.612	342.972	348.445	396.692
2640	305.612	342.972	348.445	396.692
2650	305.612	342.972	348.445	396.692
2660	305.612	342.972	348.445	396.692
2670	305.612	342.972	348.445	396.692
2680	305.612	342.972	348.445	396.692
2690	305.612	342.972	348.445	396.692
2700	305.612	342.972	348.445	396.692
2710	305.612	342.972	348.445	396.692
2720	305.612	342.972	348.445	396.692
2730	335.79	342.972	348.445	396.692
2740	335.79	342.972	348.445	396.692
2750	335.79	342.972	348.445	396.692
2760	335.79	342.972	348.445	438.668
2770	335.79	378.048	383.112	438.668
2780	335.79	378.048	383.112	438.668
2790	335.79	378.048	383.112	438.668
2800	335.79	378.048	383.112	438.668
2810	335.79	378.048	383.112	438.668
2820	335.79	378.048	383.112	438.668
2830	335.79	378.048	383.112	438.668
2840	335.79	378.048	383.112	438.668
2850	335.79	378.048	383.112	438.668
2860	335.79	378.048	383.112	438.668
2870	335.79	378.048	383.112	438.668
2880	335.79	378.048	383.112	438.668
2890	335.79	378.048	383.112	438.668
2900	335.79	378.048	383.112	438.668
2910	369.655	378.048	383.112	438.668
2920	369.655	378.048	383.112	438.668
2930	369.655	378.048	420.055	482.195
2940	369.655	378.048	420.055	482.195
2950	369.655	414.169	420.055	482.195
2960	369.655	414.169	420.055	482.195
2970	369.655	414.169	420.055	482.195
2980	369.655	414.169	420.055	482.195
2990	369.655	414.169	420.055	482.195
3000	369.655	414.169	420.055	482.195
3010	369.655	414.169	420.055	482.195
3020	369.655	414.169	420.055	482.195
3030	369.655	414.169	420.055	482.195
3040	369.655	414.169	420.055	482.195
3050	369.655	414.169	420.055	482.195
3060	369.655	414.169	420.055	482.195
3070	369.655	414.169	420.055	482.195
3080	369.655	414.169	420.055	482.195
3090	369.655	414.169	459.403	482.195
3100	400.995	414.169	459.403	482.195
3110	400.995	414.169	459.403	528.439
3120	400.995	414.169	459.403	528.439
3130	400.995	414.169	459.403	528.439
3140	400.995	452.675	459.403	528.439
3150	400.995	452.675	459.403	528.439
3160	400.995	452.675	459.403	528.439
3170	400.995	452.675	459.403	528.439
3180	400.995	452.675	459.403	528.439
3190	400.995	452.675	459.403	528.439
3200	400.995	452.675	459.403	528.439
3210	400.995	452.675	459.403	528.439
3220	400.995	452.675	459.403	528.439
3230	400.995	452.675	459.403	528.439
3240	400.995	452.675	459.403	528.439
3250	400.995	452.675	501.208	528.439
3260	400.995	452.675	501.208	528.439
3270	400.995	452.675	501.208	528.439
3280	432.413	452.675	501.208	564.564
3290	432.413	452.675	501.208	564.564
3300	432.413	452.675	501.208	564.564
3310	432.413	452.675	501.208	564.564
3320	432.413	452.675	501.208	564.564
3330	432.413	490.203	501.208	564.564
3340	432.413	490.203	501.208	564.564
3350	432.413	490.203	501.208	564.564
3360	432.413	490.203	501.208	564.564
3370	432.413	490.203	501.208	564.564
3380	432.413	490.203	501.208	564.564
3390	432.413	490.203	501.208	564.564
3400	432.413	490.203	501.208	564.564
3410	432.413	490.203	549.056	564.564
3420	432.413	490.203	549.056	564.564
3430	432.413	490.203	549.056	564.564
3440	432.413	490.203	549.056	564.564
3450	432.413	490.203	549.056	613.944
3460	469.274	490.203	549.056	613.944
3470	469.274	490.203	549.056	613.944
3480	469.274	490.203	549.056	613.944
3490	469.274	490.203	549.056	613.944
3500	469.274	490.203	549.056	613.944
3510	469.274	490.203	549.056	613.944
3520	469.274	527.114	549.056	613.944
3530	469.274	527.114	549.056	613.944
3540	469.274	527.114	549.056	613.944
3550	469.274	527.114	549.056	613.944
3560	469.274	527.114	549.056	613.944
3570	469.274	527.114	549.056	613.944
3580	469.274	527.114	583.642	613.944
3590	469.274	527.114	583.642	613.944
3600	469.274	527.114	583.642	613.944
