# Supplementary material for: Rules of incidental operation risk propagation in metro networks under fully automatic operations mode
Source: PLoS One. 2021 Dec 16;16(12):e0261436. doi: 10.1371/journal.pone.0261436 (PMC8675654; doi:10.1371/journal.pone.0261436)
Supplement: S1 File — (ZIP) [file pone.0261436.s001.zip › S5b Table.xlsx]

## Sheet: Fig 5b
The incidental duration T[s]	The platform 2 average crowding degree F(T)
	120	130	140	150
0	0	0	0	0
10	0.0075	0.0075	0.00725	0.0075
20	0.0135	0.0135	0.01475	0.0125
30	0.024	0.0235	0.02325	0.01975
40	0.02975	0.02975	0.03075	0.02525
50	0.0375	0.03575	0.037	0.033
60	0.0455	0.044	0.044	0.03925
70	0.0515	0.04825	0.05075	0.04575
80	0.059	0.05575	0.0575	0.0535
90	0.06675	0.062	0.06625	0.0595
100	0.0735	0.0675	0.07325	0.06575
110	0.07975	0.07375	0.08125	0.07475
120	0.08825	0.08125	0.0885	0.08125
130	0.09475	0.087	0.0955	0.08775
140	0.1	0.094	0.1035	0.09475
150	0.1055	0.09825	0.1105	0.1015
160	0.08275	0.10225	0.11525	0.10925
170	0.08725	0.07825	0.12275	0.114
180	0.0925	0.082	0.099	0.121
190	0.09875	0.08675	0.10525	0.0965
200	0.10675	0.09475	0.112	0.102
210	0.11275	0.101	0.117	0.108
220	0.12175	0.10975	0.1225	0.1175
230	0.1285	0.11875	0.12825	0.1245
240	0.13875	0.12425	0.13325	0.131
250	0.1435	0.1315	0.14125	0.13825
260	0.14925	0.137	0.14775	0.14725
270	0.158	0.14325	0.15425	0.153
280	0.1275	0.14875	0.16225	0.1595
290	0.135	0.1545	0.1685	0.16875
300	0.1405	0.13175	0.1745	0.17675
310	0.14875	0.13925	0.18075	0.18425
320	0.15575	0.14575	0.15475	0.19025
330	0.164	0.15225	0.16025	0.19425
340	0.172	0.15875	0.16875	0.17525
350	0.179	0.167	0.17425	0.1795
360	0.188	0.1745	0.18325	0.18575
370	0.1945	0.182	0.19175	0.192
380	0.20325	0.18725	0.19825	0.19975
390	0.207	0.19475	0.2065	0.20675
400	0.17575	0.20175	0.213	0.21675
410	0.18125	0.20875	0.22025	0.223
420	0.189	0.21225	0.226	0.231
430	0.195	0.1895	0.23525	0.23825
440	0.2015	0.19675	0.23925	0.24775
450	0.2075	0.199	0.2475	0.25475
460	0.21475	0.20475	0.218	0.26375
470	0.2235	0.21075	0.22425	0.2715
480	0.23075	0.2185	0.22975	0.2755
490	0.2375	0.22875	0.2375	0.24725
500	0.24475	0.23875	0.2455	0.2515
510	0.249	0.2465	0.25325	0.257
520	0.2285	0.253	0.26225	0.26125
530	0.23475	0.26	0.268	0.268
540	0.24175	0.26425	0.2755	0.277
550	0.247	0.27275	0.28325	0.28225
560	0.2525	0.24575	0.28825	0.2905
570	0.2615	0.25075	0.2955	0.29975
580	0.26725	0.259	0.302	0.308
590	0.27425	0.2635	0.307	0.31675
600	0.282	0.27025	0.27875	0.32575
610	0.292	0.27725	0.28375	0.33075
620	0.29725	0.28425	0.29225	0.336
630	0.3015	0.291	0.2985	0.34225
640	0.28225	0.297	0.30775	0.317
650	0.29	0.30475	0.31425	0.32225
660	0.29625	0.31225	0.32125	0.33125
670	0.3015	0.31925	0.32925	0.341
680	0.3075	0.32675	0.33475	0.34825
690	0.316	0.25225	0.3425	0.355
700	0.32225	0.31925	0.34975	0.362
710	0.32675	0.32375	0.3565	0.36825
720	0.335	0.328	0.365	0.377
730	0.34475	0.337	0.37125	0.38375
740	0.35325	0.343	0.38075	0.3885
750	0.36125	0.349	0.35875	0.39375
760	0.369	0.35525	0.365	0.4035
770	0.34925	0.359	0.37275	0.40975
780	0.3545	0.3655	0.3785	0.41325
790	0.36025	0.37325	0.3855	0.41875
800	0.36975	0.37875	0.39175	0.4265
810	0.3775	0.381	0.39775	0.40275
820	0.3825	0.39025	0.40525	0.413
830	0.3885	0.39875	0.41275	0.42175
840	0.39625	0.3145	0.42125	0.43
850	0.4035	0.37875	0.42975	0.4395
860	0.4105	0.3855	0.43475	0.4465
870	0.41925	0.394	0.44275	0.45225
880	0.42625	0.40275	0.45	0.4585
890	0.4285	0.41	0.45575	0.4655
900	0.34225	0.41875	0.45925	0.4715
910	0.407	0.4205	0.44275	0.4745
920	0.40825	0.42425	0.44325	0.47675
930	0.41	0.427	0.447	0.479
940	0.413	0.43	0.451	0.48175
950	0.4155	0.43225	0.45375	0.48375
960	0.41725	0.43375	0.456	0.4865
970	0.4225	0.4365	0.45925	0.4895
980	0.426	0.44025	0.4615	0.5485
990	0.513	0.3545	0.46375	0.46425
1000	0.43075	0.41675	0.46525	0.4685
1010	0.433	0.41725	0.4675	0.471
1020	0.43475	0.42225	0.46975	0.474
1030	0.43975	0.4255	0.47275	0.47825
1040	0.3555	0.42625	0.47275	0.4815
1050	0.41625	0.4295	0.4765	0.484
1060	0.41775	0.43275	0.47975	0.4875
1070	0.42125	0.438	0.48175	0.489
1080	0.42425	0.44	0.45025	0.49125
1090	0.4265	0.444	0.45175	0.49325
1100	0.43075	0.4455	0.45575	0.497
1110	0.432	0.448	0.4585	0.4995
1120	0.43475	0.4505	0.46225	0.5035
1130	0.4375	0.45425	0.46675	0.5065
1140	0.4405	0.36925	0.4685	0.50875
1150	0.444	0.373	0.4705	0.572
1160	0.44675	0.44075	0.47375	0.576
1170	0.449	0.44325	0.476	0.485
1180	0.361	0.44675	0.479	0.489
1190	0.3645	0.44775	0.48225	0.49225
1200	0.4225	0.44925	0.486	0.495
1210	0.4225	0.45225	0.48975	0.49725
1220	0.4245	0.45475	0.49575	0.501
1230	0.42725	0.45675	0.4995	0.50325
1240	0.43075	0.461	0.502	0.5055
1250	0.43275	0.4635	0.4765	0.50825
1260	0.43725	0.4665	0.477	0.5115
1270	0.44	0.47125	0.4805	0.51475
1280	0.44375	0.47225	0.4845	0.5165
1290	0.4445	0.39125	0.48725	0.51975
1300	0.4485	0.3945	0.4895	0.52325
1310	0.45125	0.39675	0.49175	0.52525
1320	0.3625	0.46075	0.4935	0.52675
1330	0.3645	0.4625	0.49575	0.59425
1340	0.4225	0.4655	0.498	0.59775
1350	0.42425	0.469	0.50075	0.51125
1360	0.425	0.472	0.50325	0.51525
1370	0.42725	0.47525	0.50525	0.51775
1380	0.43	0.478	0.50575	0.52125
1390	0.4315	0.47925	0.50775	0.52425
1400	0.43325	0.4825	0.51225	0.528
1410	0.43625	0.48375	0.514	0.52975
1420	0.43825	0.4885	0.483	0.533
1430	0.44125	0.49325	0.486	0.53525
1440	0.44375	0.49725	0.488	0.539
1450	0.44625	0.4075	0.49125	0.544
1460	0.448	0.4105	0.494	0.54575
1470	0.358	0.41325	0.496	0.54925
1480	0.421	0.4755	0.499	0.55175
1490	0.42175	0.478	0.50175	0.554
1500	0.4215	0.478	0.505	0.5565
1510	0.425	0.48075	0.509	0.62025
1520	0.4285	0.48425	0.513	0.62325
1530	0.43175	0.488	0.515	0.54
1540	0.43625	0.493	0.51725	0.54275
1550	0.43975	0.495	0.5195	0.547
1560	0.4425	0.498	0.52275	0.551
1570	0.447	0.4985	0.52625	0.5545
1580	0.44975	0.502	0.5885	0.55825
1590	0.451	0.50525	0.49875	0.56025
1600	0.455	0.50825	0.5015	0.56275
1610	0.4575	0.42975	0.505	0.56575
1620	0.43425	0.43175	0.5065	0.56925
1630	0.43625	0.43525	0.509	0.573
1640	0.4365	0.50075	0.512	0.5765
1650	0.439	0.503	0.51475	0.5775
1660	0.441	0.50575	0.516	0.5815
1670	0.4445	0.50975	0.519	0.58375
1680	0.44625	0.51175	0.5225	0.587
1690	0.45	0.515	0.525	0.5905
1700	0.454	0.51775	0.52875	0.6485
1710	0.45775	0.52025	0.53125	0.65175
1720	0.46025	0.52325	0.53325	0.56875
1730	0.463	0.52375	0.53675	0.5705
1740	0.46375	0.52725	0.53825	0.57475
1750	0.466	0.529	0.5975	0.578
1760	0.4245	0.53225	0.511	0.58075
1770	0.4295	0.45825	0.5145	0.582
1780	0.43325	0.4605	0.51775	0.586
1790	0.43525	0.46475	0.52075	0.58925
1800	0.44	0.46775	0.5235	0.592
1810	0.443	0.5255	0.52675	0.59475
1820	0.4465	0.52925	0.52975	0.596
1830	0.449	0.5315	0.532	0.598
1840	0.45325	0.53525	0.534	0.60125
1850	0.45675	0.5375	0.5365	0.60375
1860	0.459	0.53975	0.538	0.60525
1870	0.4605	0.54325	0.54125	0.66675
1880	0.46275	0.54475	0.54375	0.66875
1890	0.4645	0.54675	0.545	0.6735
1900	0.5275	0.5495	0.55025	0.59525
1910	0.4435	0.55225	0.5535	0.59875
1920	0.44625	0.55325	0.61475	0.6025
1930	0.44825	0.47075	0.53125	0.60575
1940	0.4525	0.4735	0.53425	0.60975
1950	0.455	0.47625	0.53825	0.611
1960	0.457	0.47875	0.5415	0.613
1970	0.461	0.54425	0.5445	0.61575
1980	0.46425	0.54575	0.548	0.61825
1990	0.4665	0.5495	0.55375	0.6215
2000	0.4695	0.55175	0.55775	0.623
2010	0.472	0.55375	0.5605	0.6265
2020	0.47775	0.558	0.56375	0.62975
2030	0.47825	0.56175	0.5655	0.634
2040	0.482	0.56325	0.568	0.63525
2050	0.546	0.567	0.5705	0.69525
2060	0.4585	0.56825	0.5735	0.69775
2070	0.45975	0.57075	0.57625	0.701
2080	0.4615	0.574	0.639	0.61525
2090	0.46525	0.49	0.64125	0.618
2100	0.468	0.49275	0.64625	0.6215
2110	0.472	0.4955	0.5585	0.62625
2120	0.4755	0.49625	0.561	0.6295
2130	0.477	0.5585	0.5645	0.633
2140	0.48175	0.56075	0.56725	0.63525
2150	0.48375	0.56425	0.5695	0.638
2160	0.4865	0.56525	0.57225	0.641
2170	0.48675	0.57075	0.576	0.64275
2180	0.49025	0.57275	0.57925	0.64575
2190	0.55225	0.57575	0.583	0.64875
2200	0.55425	0.5775	0.58575	0.653
2210	0.46875	0.57925	0.58975	0.65725
2220	0.472	0.58325	0.5935	0.66
2230	0.47525	0.587	0.59675	0.7205
2240	0.478	0.589	0.598	0.72225
2250	0.48125	0.49625	0.66	0.724
2260	0.48475	0.49825	0.6635	0.64075
2270	0.48975	0.5005	0.66675	0.644
2280	0.49025	0.505	0.67175	0.64775
2290	0.494	0.50725	0.5885	0.65225
2300	0.498	0.56725	0.59025	0.655
2310	0.5015	0.569	0.59225	0.656
2320	0.5025	0.5725	0.595	0.6595
2330	0.506	0.57575	0.598	0.661
2340	0.56675	0.5795	0.60125	0.664
2350	0.5695	0.5825	0.6035	0.665
2360	0.48625	0.58425	0.60825	0.66725
2370	0.48625	0.587	0.6105	0.6685
2380	0.49	0.59	0.6125	0.67075
2390	0.49475	0.5915	0.616	0.67325
2400	0.49775	0.59475	0.618	0.6755
2410	0.50175	0.50825	0.62025	0.74175
2420	0.5065	0.51175	0.68225	0.744
2430	0.50975	0.5155	0.68575	0.747
2440	0.5115	0.519	0.6895	0.66425
2450	0.515	0.51975	0.6915	0.66825
2460	0.518	0.5835	0.695	0.67075
2470	0.51875	0.58625	0.61475	0.67275
2480	0.58175	0.5905	0.61675	0.67525
2490	0.584	0.5945	0.62075	0.678
2500	0.49525	0.59825	0.62275	0.6825
2510	0.4975	0.60025	0.627	0.6855
2520	0.502	0.602	0.62925	0.6875
2530	0.50575	0.60525	0.63325	0.69125
2540	0.50825	0.6075	0.637	0.69275
2550	0.51075	0.60975	0.6385	0.69475
2560	0.51425	0.6145	0.64125	0.69725
2570	0.51625	0.53925	0.6445	0.6995
2580	0.51925	0.5425	0.64775	0.70225
2590	0.5225	0.54475	0.7065	0.707
2600	0.5245	0.5465	0.70925	0.767
2610	0.5255	0.54975	0.71075	0.77
2620	0.53075	0.55225	0.71275	0.6895
2630	0.5905	0.61525	0.71625	0.692
2640	0.59325	0.61825	0.719	0.69575
2650	0.51175	0.62125	0.6325	0.699
2660	0.5155	0.62425	0.636	0.70125
2670	0.518	0.62775	0.63875	0.7055
2680	0.5205	0.6325	0.64225	0.70775
2690	0.522	0.6365	0.644	0.711
2700	0.52525	0.63975	0.64725	0.713
2710	0.528	0.64275	0.6505	0.716
2720	0.531	0.64625	0.65375	0.71875
2730	0.53375	0.56475	0.65775	0.72225
2740	0.5355	0.56725	0.66125	0.724
2750	0.5385	0.5695	0.663	0.726
2760	0.53725	0.57225	0.72725	0.72925
2770	0.5405	0.57325	0.72925	0.731
2780	0.60075	0.5755	0.7325	0.79425
2790	0.60275	0.5785	0.73475	0.798
2800	0.5105	0.64175	0.73975	0.80075
2810	0.514	0.645	0.7435	0.71125
2820	0.5165	0.64875	0.74675	0.71275
2830	0.5195	0.65175	0.65875	0.715
2840	0.52325	0.6535	0.66175	0.72
2850	0.52675	0.657	0.66525	0.723
2860	0.52875	0.65825	0.668	0.72675
2870	0.532	0.66175	0.67175	0.7295
2880	0.5355	0.66425	0.6755	0.73275
2890	0.537	0.57425	0.678	0.73675
2900	0.53875	0.57775	0.68025	0.73925
2910	0.54075	0.58	0.683	0.74325
2920	0.54525	0.58275	0.68575	0.74675
2930	0.54675	0.585	0.751	0.749
2940	0.60525	0.58675	0.753	0.753
2950	0.52425	0.59075	0.75675	0.75625
2960	0.528	0.5935	0.76	0.75925
2970	0.53025	0.65475	0.76375	0.8195
2980	0.53325	0.65825	0.7665	0.82325
2990	0.537	0.661	0.76875	0.82625
3000	0.54	0.665	0.77325	0.73525
3010	0.54375	0.66625	0.77575	0.7385
3020	0.54625	0.669	0.68775	0.74125
3030	0.54775	0.67175	0.69125	0.744
3040	0.55075	0.6755	0.69375	0.74775
3050	0.55175	0.67775	0.6965	0.75
3060	0.55575	0.58675	0.69775	0.75375
3070	0.55875	0.59125	0.7025	0.7565
3080	0.56075	0.59375	0.7035	0.758
3090	0.53025	0.59625	0.706	0.76125
3100	0.53475	0.59975	0.709	0.76425
3110	0.537	0.60325	0.76875	0.76775
3120	0.53975	0.60575	0.77275	0.77
3130	0.54425	0.60675	0.77425	0.77125
3140	0.54825	0.67275	0.777	0.7735
3150	0.55075	0.67575	0.77975	0.77875
3160	0.55325	0.6785	0.782	0.84
3170	0.555	0.6825	0.786	0.84175
3180	0.55625	0.6835	0.7905	0.84475
3190	0.55875	0.688	0.79325	0.7645
3200	0.5595	0.69025	0.7085	0.76725
3210	0.56175	0.69475	0.71125	0.76875
3220	0.56575	0.6965	0.71525	0.7715
3230	0.56625	0.60775	0.72	0.775
3240	0.4845	0.6095	0.72375	0.77825
3250	0.54275	0.61275	0.7265	0.78325
3260	0.545	0.6145	0.72925	0.7855
3270	0.54825	0.617	0.73175	0.788
3280	0.55075	0.61975	0.792	0.79025
3290	0.554	0.622	0.79525	0.7935
3300	0.55625	0.62625	0.798	0.797
3310	0.56075	0.68525	0.80175	0.79975
3320	0.5625	0.68775	0.804	0.80375
3330	0.56575	0.6905	0.807	0.8065
3340	0.568	0.6935	0.80925	0.868
3350	0.571	0.69675	0.81125	0.87
3360	0.576	0.69925	0.8145	0.8725
3370	0.57825	0.701	0.8165	0.875
3380	0.5795	0.70625	0.8195	0.87725
3390	0.494	0.711	0.73325	0.78825
3400	0.4985	0.6245	0.73625	0.79125
3410	0.5605	0.62675	0.7395	0.7955
3420	0.5635	0.62825	0.74	0.799
3430	0.5685	0.62975	0.74225	0.8025
3440	0.57225	0.63175	0.74475	0.80475
3450	0.5735	0.635	0.74775	0.8075
3460	0.57725	0.63825	0.8045	0.80975
3470	0.58	0.64075	0.81175	0.81225
3480	0.58175	0.64325	0.8135	0.81575
3490	0.58475	0.706	0.817	0.818
3500	0.58675	0.708	0.81975	0.82075
3510	0.58975	0.71025	0.8225	0.823
3520	0.59425	0.71425	0.824	0.82675
3530	0.596	0.71625	0.828	0.886
3540	0.5175	0.71875	0.831	0.88775
3550	0.52	0.7245	0.836	0.89275
3560	0.52275	0.729	0.8405	0.89575
3570	0.528	0.643	0.8425	0.8975
3580	0.588	0.65	0.756	0.8995
3590	0.59125	0.6575	0.75975	0.81875
3600	0.59475	0.6615	0.76275	0.82125
