# Supplementary material for: Rules of incidental operation risk propagation in metro networks under fully automatic operations mode
Source: PLoS One. 2021 Dec 16;16(12):e0261436. doi: 10.1371/journal.pone.0261436 (PMC8675654; doi:10.1371/journal.pone.0261436)
Supplement: S1 File — (ZIP) [file pone.0261436.s001.zip › S6 Table.xlsx]

## Sheet: Fig 6
Train headway [s]	360	480	720
The number of assembling passengers at platform	2064	2661	3024
