# Supplementary material for: Rules of incidental operation risk propagation in metro networks under fully automatic operations mode
Source: PLoS One. 2021 Dec 16;16(12):e0261436. doi: 10.1371/journal.pone.0261436 (PMC8675654; doi:10.1371/journal.pone.0261436)
Supplement: S1 File — (ZIP) [file pone.0261436.s001.zip › S7(a) Table.xlsx]

## Sheet: Fig 7a
The incidental duration T[s]	Total up-direction train operation delay tfy [s]
	φ=3000	φ=3500	φ=4000	φ=4500
0	0	0	0	0
10	0	0	0	0
20	0	0	0	0
30	0	0	0	0
40	0	0	0	0
50	0	0	0	0
60	0	0	0	0
70	0	0	0	0
80	0	0	0	0
90	0	0	0	0
100	0	0	0	0
110	0	0	0	0
120	0	0	0	0
130	0	0	0	0
140	0	0	0	0
150	0	0	0	0
160	0	0	0	0
170	0	0	0	0
180	0	0	0	0
190	0	0	0	0
200	0	0	0	0
210	0	0	0	0
220	0	0	0	0
230	0	0	0	0
240	0	0	0	0
250	0	0	0	0
260	0	0	0	0
270	0	0	0	0
280	0	0	0	0
290	0	0	0	0
300	0	0	0	0
310	0	0	0	0
320	0	0	0	0
330	0	0	0	0
340	0	0	0	0
350	0	0	0	0
360	0	0	0	0
370	0	0	0	0
380	0	0	0	0
390	0	0	0	0
400	0	0	0	0
410	0	0	0	0
420	0	0	0	0
430	0	0	0	0
440	0	0	0	0
450	0	0	0	0
460	0	0	0	0
470	0	0	0	0
480	0	0	0	0
490	0	0	0	0
500	0	0	0	0
510	0	0	2.55866	6.60122
520	0	0	2.55866	6.60122
530	0	0	2.55866	6.60122
540	0	0	2.55866	6.60122
550	0	0	2.55866	6.60122
560	0	0	2.55866	6.60122
570	0	0	2.55866	6.60122
580	0	0	2.55866	6.60122
590	0	0	2.55866	6.60122
600	0	0	2.55866	6.60122
610	0	0	2.55866	6.60122
620	0	0	2.55866	6.60122
630	1.79011	5.49064	10.0654	19.4214
640	1.79011	5.49064	10.0654	19.4214
650	1.79011	5.49064	10.0654	19.4214
660	1.79011	5.49064	10.0654	19.4214
670	1.79011	5.49064	10.0654	19.4214
680	1.79011	5.49064	10.0654	19.4214
690	1.79011	5.49064	10.0654	19.4214
700	1.79011	5.49064	10.0654	19.4214
710	1.79011	5.49064	10.0654	19.4214
720	1.79011	5.49064	10.0654	19.4214
730	1.79011	5.49064	10.0654	19.4214
740	1.79011	5.49064	10.0654	19.4214
750	8.11146	15.506	10.0654	19.4214
760	8.11146	15.506	22.4507	19.4214
770	8.11146	15.506	22.4507	41.5489
780	8.11146	15.506	22.4507	41.5489
790	8.11146	15.506	22.4507	41.5489
800	8.11146	15.506	22.4507	41.5489
810	8.11146	15.506	22.4507	41.5489
820	8.11146	15.506	22.4507	41.5489
830	8.11146	15.506	22.4507	41.5489
840	8.11146	15.506	22.4507	41.5489
850	8.11146	15.506	22.4507	41.5489
860	8.11146	15.506	22.4507	41.5489
870	20.7449	15.506	22.4507	41.5489
880	20.7449	33.3017	22.4507	41.5489
890	20.7449	33.3017	40.4473	41.5489
900	20.7449	33.3017	40.4473	41.5489
910	20.7449	33.3017	40.4473	72.2672
920	20.7449	33.3017	40.4473	72.2672
930	20.7449	33.3017	40.4473	72.2672
940	20.7449	33.3017	40.4473	72.2672
950	20.7449	33.3017	40.4473	72.2672
960	20.7449	33.3017	40.4473	72.2672
970	20.7449	33.3017	40.4473	72.2672
980	20.7449	33.3017	40.4473	72.2672
990	20.7449	33.3017	40.4473	72.2672
1000	20.7449	33.3017	40.4473	72.2672
1010	36.3004	33.3017	40.4473	72.2672
1020	36.3004	54.5859	40.4473	72.2672
1030	36.3004	54.5859	63.784	72.2672
1040	36.3004	54.5859	63.784	72.2672
1050	36.3004	54.5859	63.784	72.2672
1060	36.3004	54.5859	63.784	99.4834
1070	36.3004	54.5859	63.784	99.4834
1080	36.3004	54.5859	63.784	99.4834
1090	36.3004	54.5859	63.784	99.4834
1100	36.3004	54.5859	63.784	99.4834
1110	36.3004	54.5859	63.784	99.4834
1120	36.3004	54.5859	63.784	99.4834
1130	36.3004	54.5859	63.784	99.4834
1140	50.5063	54.5859	63.784	99.4834
1150	50.5063	54.5859	63.784	99.4834
1160	50.5063	76.1503	63.784	99.4834
1170	50.5063	76.1503	85.9821	99.4834
1180	50.5063	76.1503	85.9821	99.4834
1190	50.5063	76.1503	85.9821	99.4834
1200	50.5063	76.1503	85.9821	99.4834
1210	50.5063	76.1503	85.9821	128.207
1220	50.5063	76.1503	85.9821	128.207
1230	50.5063	76.1503	85.9821	128.207
1240	50.5063	76.1503	85.9821	128.207
1250	50.5063	76.1503	85.9821	128.207
1260	50.5063	76.1503	85.9821	128.207
1270	50.5063	76.1503	85.9821	128.207
1280	67.5035	76.1503	85.9821	128.207
1290	67.5035	76.1503	85.9821	128.207
1300	67.5035	96.9466	85.9821	128.207
1310	67.5035	96.9466	105.264	128.207
1320	67.5035	96.9466	105.264	128.207
1330	67.5035	96.9466	105.264	128.207
1340	67.5035	96.9466	105.264	128.207
1350	67.5035	96.9466	105.264	158.538
1360	67.5035	96.9466	105.264	158.538
1370	67.5035	96.9466	105.264	158.538
1380	67.5035	96.9466	105.264	158.538
1390	67.5035	96.9466	105.264	158.538
1400	67.5035	96.9466	105.264	158.538
1410	87.0584	96.9466	105.264	158.538
1420	87.0584	96.9466	105.264	158.538
1430	87.0584	96.9466	105.264	158.538
1440	87.0584	115.01	105.264	158.538
1450	87.0584	115.01	124.069	158.538
1460	87.0584	115.01	124.069	158.538
1470	87.0584	115.01	124.069	158.538
1480	87.0584	115.01	124.069	158.538
1490	87.0584	115.01	124.069	158.538
1500	87.0584	115.01	124.069	190.035
1510	87.0584	115.01	124.069	190.035
1520	87.0584	115.01	124.069	190.035
1530	87.0584	115.01	124.069	190.035
1540	87.0584	115.01	124.069	190.035
1550	105.391	115.01	124.069	190.035
1560	105.391	115.01	124.069	190.035
1570	105.391	115.01	124.069	190.035
1580	105.391	134.702	124.069	190.035
1590	105.391	134.702	143.899	190.035
1600	105.391	134.702	143.899	190.035
1610	105.391	134.702	143.899	190.035
1620	105.391	134.702	143.899	190.035
1630	105.391	134.702	143.899	190.035
1640	105.391	134.702	143.899	190.035
1650	105.391	134.702	143.899	190.035
1660	105.391	134.702	143.899	220.443
1670	105.391	134.702	143.899	220.443
1680	105.391	134.702	143.899	220.443
1690	123.656	134.702	143.899	220.443
1700	123.656	134.702	143.899	220.443
1710	123.656	134.702	143.899	220.443
1720	123.656	153.576	143.899	220.443
1730	123.656	153.576	164.072	220.443
1740	123.656	153.576	164.072	220.443
1750	123.656	153.576	164.072	220.443
1760	123.656	153.576	164.072	220.443
1770	123.656	153.576	164.072	220.443
1780	123.656	153.576	164.072	220.443
1790	123.656	153.576	164.072	220.443
1800	123.656	153.576	164.072	220.443
1810	123.656	153.576	164.072	250.62
1820	123.656	153.576	164.072	250.62
1830	142.124	153.576	164.072	250.62
1840	142.124	153.576	164.072	250.62
1850	142.124	153.576	164.072	250.62
1860	142.124	169.914	164.072	250.62
1870	142.124	169.914	185.847	250.62
1880	142.124	169.914	185.847	250.62
1890	142.124	169.914	185.847	250.62
1900	142.124	169.914	185.847	250.62
1910	142.124	169.914	185.847	250.62
1920	142.124	169.914	185.847	250.62
1930	142.124	169.914	185.847	250.62
1940	142.124	169.914	185.847	250.62
1950	142.124	169.914	185.847	250.62
1960	142.124	169.914	185.847	280.183
1970	160.322	169.914	185.847	280.183
1980	160.322	169.914	185.847	280.183
1990	160.322	169.914	185.847	280.183
2000	160.322	186.318	185.847	280.183
2010	160.322	186.318	207.622	280.183
2020	160.322	186.318	207.622	280.183
2030	160.322	186.318	207.622	280.183
2040	160.322	186.318	207.622	280.183
2050	160.322	186.318	207.622	280.183
2060	160.322	186.318	207.622	280.183
2070	160.322	186.318	207.622	280.183
2080	160.322	186.318	207.622	280.183
2090	160.322	186.318	207.622	280.183
2100	160.322	186.318	207.622	280.183
2110	178.118	186.318	207.622	309.592
2120	178.118	186.318	207.622	309.592
2130	178.118	203.381	207.622	309.592
2140	178.118	203.381	207.622	309.592
2150	178.118	203.381	231.967	309.592
2160	178.118	203.381	231.967	309.592
2170	178.118	203.381	231.967	309.592
2180	178.118	203.381	231.967	309.592
2190	178.118	203.381	231.967	309.592
2200	178.118	203.381	231.967	309.592
2210	178.118	203.381	231.967	309.592
2220	178.118	203.381	231.967	309.592
2230	178.118	203.381	231.967	309.592
2240	197.604	203.381	231.967	309.592
2250	197.604	203.381	231.967	309.592
2260	197.604	203.381	231.967	337.409
2270	197.604	221.916	231.967	337.409
2280	197.604	221.916	231.967	337.409
2290	197.604	221.916	231.967	337.409
2300	197.604	221.916	255.663	337.409
2310	197.604	221.916	255.663	337.409
2320	197.604	221.916	255.663	337.409
2330	197.604	221.916	255.663	337.409
2340	197.604	221.916	255.663	337.409
2350	197.604	221.916	255.663	337.409
2360	197.604	221.916	255.663	337.409
2370	197.604	221.916	255.663	337.409
2380	217.571	221.916	255.663	337.409
2390	217.571	221.916	255.663	337.409
2400	217.571	221.916	255.663	365.753
2410	217.571	241.062	255.663	365.753
2420	217.571	241.062	255.663	365.753
2430	217.571	241.062	255.663	365.753
2440	217.571	241.062	283.029	365.753
2450	217.571	241.062	283.029	365.753
2460	217.571	241.062	283.029	365.753
2470	217.571	241.062	283.029	365.753
2480	217.571	241.062	283.029	365.753
2490	217.571	241.062	283.029	365.753
2500	217.571	241.062	283.029	365.753
2510	217.571	241.062	283.029	365.753
2520	236.921	241.062	283.029	365.753
2530	236.921	241.062	283.029	365.753
2540	236.921	241.062	283.029	365.753
2550	236.921	261.928	283.029	395.546
2560	236.921	261.928	283.029	395.546
2570	236.921	261.928	283.029	395.546
2580	236.921	261.928	283.029	395.546
2590	236.921	261.928	310.021	395.546
2600	236.921	261.928	310.021	395.546
2610	236.921	261.928	310.021	395.546
2620	236.921	261.928	310.021	395.546
2630	236.921	261.928	310.021	395.546
2640	236.921	261.928	310.021	395.546
2650	236.921	261.928	310.021	395.546
2660	256.956	261.928	310.021	395.546
2670	256.956	261.928	310.021	395.546
2680	256.956	261.928	310.021	395.546
2690	256.956	284.551	310.021	395.546
2700	256.956	284.551	310.021	425.723
2710	256.956	284.551	310.021	425.723
2720	256.956	284.551	310.021	425.723
2730	256.956	284.551	310.021	425.723
2740	256.956	284.551	340.972	425.723
2750	256.956	284.551	340.972	425.723
2760	256.956	284.551	340.972	425.723
2770	256.956	284.551	340.972	425.723
2780	256.956	284.551	340.972	425.723
2790	256.956	284.551	340.972	425.723
2800	275.356	284.551	340.972	425.723
2810	275.356	284.551	340.972	425.723
2820	275.356	284.551	340.972	425.723
2830	275.356	305.001	340.972	425.723
2840	275.356	305.001	340.972	425.723
2850	275.356	305.001	340.972	454.522
2860	275.356	305.001	340.972	454.522
2870	275.356	305.001	340.972	454.522
2880	275.356	305.001	340.972	454.522
2890	275.356	305.001	372.156	454.522
2900	275.356	305.001	372.156	454.522
2910	275.356	305.001	372.156	454.522
2920	275.356	305.001	372.156	454.522
2930	275.356	305.001	372.156	454.522
2940	291.563	305.001	372.156	454.522
2950	291.563	305.001	372.156	454.522
2960	291.563	305.001	372.156	454.522
2970	291.563	325.658	372.156	454.522
2980	291.563	325.658	372.156	454.522
2990	291.563	325.658	372.156	454.522
3000	291.563	325.658	372.156	487.751
3010	291.563	325.658	372.156	487.751
3020	291.563	325.658	372.156	487.751
3030	291.563	325.658	372.156	487.751
3040	291.563	325.658	403.652	487.751
3050	291.563	325.658	403.652	487.751
3060	291.563	325.658	403.652	487.751
3070	291.563	325.658	403.652	487.751
3080	305.961	325.658	403.652	487.751
3090	305.961	325.658	403.652	487.751
3100	305.961	325.658	403.652	487.751
3110	305.961	346.524	403.652	487.751
3120	305.961	346.524	403.652	487.751
3130	305.961	346.524	403.652	487.751
3140	305.961	346.524	403.652	487.751
3150	305.961	346.524	403.652	520.741
3160	305.961	346.524	403.652	520.741
3170	305.961	346.524	403.652	520.741
3180	305.961	346.524	403.652	520.741
3190	305.961	346.524	434.526	520.741
3200	305.961	346.524	434.526	520.741
3210	321.192	346.524	434.526	520.741
3220	321.192	346.524	434.526	520.741
3230	321.192	346.524	434.526	520.741
3240	321.192	346.524	434.526	520.741
3250	321.192	366.353	434.526	520.741
3260	321.192	366.353	434.526	520.741
3270	321.192	366.353	434.526	520.741
3280	321.192	366.353	434.526	520.741
3290	321.192	366.353	434.526	520.741
3300	321.192	366.353	434.526	520.741
3310	321.192	366.353	434.526	556.784
3320	321.192	366.353	434.526	556.784
3330	321.192	366.353	434.526	556.784
3340	321.192	366.353	468.152	556.784
3350	337.991	366.353	468.152	556.784
3360	337.991	366.353	468.152	556.784
3370	337.991	366.353	468.152	556.784
3380	337.991	366.353	468.152	556.784
3390	337.991	386.872	468.152	556.784
3400	337.991	386.872	468.152	556.784
3410	337.991	386.872	468.152	556.784
3420	337.991	386.872	468.152	556.784
3430	337.991	386.872	468.152	556.784
3440	337.991	386.872	468.152	556.784
3450	337.991	386.872	468.152	556.784
3460	337.991	386.872	468.152	595.882
3470	337.991	386.872	468.152	595.882
3480	356.122	386.872	468.152	595.882
3490	356.122	386.872	502.899	595.882
3500	356.122	386.872	502.899	595.882
3510	356.122	386.872	502.899	595.882
3520	356.122	386.872	502.899	595.882
3530	356.122	409.141	502.899	595.882
3540	356.122	409.141	502.899	595.882
3550	356.122	409.141	502.899	595.882
3560	356.122	409.141	502.899	595.882
3570	356.122	409.141	502.899	595.882
3580	356.122	409.141	502.899	595.882
3590	356.122	409.141	502.899	595.882
3600	356.122	409.141	502.899	595.882
