# Supplementary material for: Rules of incidental operation risk propagation in metro networks under fully automatic operations mode
Source: PLoS One. 2021 Dec 16;16(12):e0261436. doi: 10.1371/journal.pone.0261436 (PMC8675654; doi:10.1371/journal.pone.0261436)
Supplement: S1 File — (ZIP) [file pone.0261436.s001.zip › S7(b) Table.xlsx]

## Sheet: Fig 7b
The incidental duration T[s]	The platform 2 average crowding degree F(T)
	φ=3000	φ=3500	φ=4000	φ=4500
0	0	0	0	0
10	0.00625	0.00725	0.00725	0.0075
20	0.013	0.01375	0.013	0.01475
30	0.0205	0.01925	0.02225	0.02275
40	0.0265	0.0265	0.029	0.03175
50	0.0325	0.0335	0.0345	0.0395
60	0.03775	0.0405	0.041	0.0475
70	0.0465	0.0475	0.046	0.054
80	0.05075	0.05375	0.05	0.06225
90	0.059	0.059	0.057	0.069
100	0.06425	0.063	0.063	0.0775
110	0.07125	0.069	0.0685	0.084
120	0.0755	0.0755	0.07575	0.0945
130	0.08325	0.081	0.08375	0.106
140	0.0885	0.088	0.088	0.112
150	0.08975	0.0905	0.09575	0.11775
160	0.06675	0.06425	0.0705	0.09525
170	0.07175	0.06675	0.08025	0.1025
180	0.078	0.0725	0.084	0.108
190	0.08325	0.08075	0.09125	0.11375
200	0.09175	0.0875	0.098	0.12425
210	0.09825	0.094	0.1065	0.1345
220	0.105	0.10275	0.113	0.14175
230	0.11025	0.10975	0.12175	0.14925
240	0.11675	0.11375	0.12725	0.15425
250	0.12275	0.1205	0.1355	0.16125
260	0.126	0.1285	0.1395	0.1675
270	0.13125	0.13325	0.1475	0.173
280	0.10625	0.10925	0.1275	0.151
290	0.1105	0.115	0.13125	0.15875
300	0.1155	0.1205	0.1355	0.16675
310	0.122	0.12825	0.1405	0.1725
320	0.12975	0.1355	0.1485	0.18125
330	0.13925	0.14225	0.1575	0.195
340	0.1445	0.15225	0.165	0.20525
350	0.151	0.1605	0.174	0.212
360	0.15775	0.1675	0.1835	0.2225
370	0.164	0.1755	0.195	0.2295
380	0.16975	0.18375	0.20175	0.239
390	0.174	0.191	0.20425	0.2445
400	0.1515	0.167	0.18875	0.22025
410	0.157	0.17425	0.194	0.2265
420	0.1635	0.17975	0.20225	0.23225
430	0.169	0.18775	0.208	0.23825
440	0.1755	0.196	0.21475	0.246
450	0.18175	0.20075	0.22175	0.252
460	0.1895	0.20925	0.2265	0.26075
470	0.19525	0.2155	0.2325	0.2685
480	0.2005	0.2205	0.2395	0.27525
490	0.207	0.22575	0.2495	0.28175
500	0.21175	0.23525	0.25725	0.28975
510	0.216	0.23825	0.26175	0.2975
520	0.19225	0.20925	0.229	0.27375
530	0.19675	0.21475	0.2335	0.28375
540	0.201	0.22125	0.24075	0.289
550	0.208	0.229	0.2475	0.29625
560	0.213	0.235	0.25425	0.30475
570	0.21775	0.24125	0.2625	0.31075
580	0.22525	0.25225	0.2725	0.3195
590	0.23125	0.26175	0.2805	0.3305
600	0.236	0.26475	0.28875	0.3395
610	0.2425	0.2735	0.29925	0.34525
620	0.2475	0.281	0.30525	0.35175
630	0.254	0.28625	0.31025	0.35575
640	0.23625	0.2645	0.29425	0.34125
650	0.2425	0.26675	0.3005	0.34925
660	0.2475	0.2725	0.30825	0.35625
670	0.2515	0.277	0.3165	0.366
680	0.257	0.28325	0.32375	0.37325
690	0.26125	0.28975	0.331	0.379
700	0.268	0.29675	0.337	0.3865
710	0.27575	0.30375	0.34225	0.394
720	0.282	0.3105	0.35	0.402
730	0.29	0.317	0.35675	0.40775
740	0.296	0.3225	0.36275	0.41475
750	0.30025	0.33025	0.36925	0.421
760	0.281	0.31175	0.37725	0.4305
770	0.2855	0.31525	0.34975	0.4985
780	0.292	0.324	0.35475	0.414
790	0.298	0.33075	0.35875	0.422
800	0.302	0.34025	0.3665	0.42775
810	0.30975	0.3485	0.373	0.4365
820	0.31425	0.35775	0.37925	0.4435
830	0.32125	0.36575	0.3865	0.451
840	0.32775	0.371	0.3935	0.45525
850	0.3325	0.3775	0.4005	0.462
860	0.3395	0.38375	0.41025	0.47
870	0.34425	0.39025	0.415	0.4785
880	0.3495	0.39475	0.42025	0.484
890	0.32425	0.364	0.426	0.488
900	0.32775	0.36825	0.41575	0.4925
910	0.33	0.3705	0.4195	0.554
920	0.3325	0.3725	0.42025	0.4755
930	0.33375	0.37475	0.4235	0.47725
940	0.33775	0.377	0.42875	0.48175
950	0.33925	0.37925	0.43175	0.48475
960	0.341	0.3815	0.433	0.48925
970	0.34375	0.3835	0.4365	0.492
980	0.346	0.38675	0.44075	0.49425
990	0.348	0.38825	0.444	0.497
1000	0.35125	0.391	0.447	0.49975
1010	0.35375	0.3915	0.45075	0.50275
1020	0.25975	0.395	0.45325	0.5055
1030	0.3265	0.36975	0.455	0.507
1040	0.3275	0.372	0.42425	0.5125
1050	0.328	0.374	0.42675	0.577
1060	0.33025	0.37625	0.43	0.57725
1070	0.3325	0.37875	0.43375	0.49575
1080	0.33475	0.381	0.43475	0.49925
1090	0.33675	0.3845	0.43825	0.5035
1100	0.341	0.3855	0.443	0.50675
1110	0.3435	0.38775	0.444	0.5105
1120	0.3475	0.3895	0.4475	0.51425
1130	0.34825	0.392	0.45	0.51825
1140	0.35075	0.39275	0.45325	0.5235
1150	0.267	0.39425	0.45525	0.52675
1160	0.27025	0.39575	0.45875	0.52975
1170	0.331	0.36775	0.463	0.53225
1180	0.332	0.3685	0.4335	0.534
1190	0.3335	0.37	0.43625	0.53975
1200	0.3345	0.3715	0.441	0.602
1210	0.33725	0.37425	0.4455	0.603
1220	0.3385	0.37625	0.4475	0.525
1230	0.34275	0.379	0.4505	0.5275
1240	0.3465	0.3815	0.45325	0.53075
1250	0.34825	0.384	0.4565	0.534
1260	0.351	0.38625	0.4585	0.53625
1270	0.3525	0.391	0.4625	0.54
1280	0.3555	0.393	0.46625	0.542
1290	0.2755	0.3935	0.46725	0.5465
1300	0.28025	0.3955	0.47225	0.54975
1310	0.3445	0.371	0.47375	0.55375
1320	0.34625	0.37175	0.39225	0.55925
1330	0.34675	0.37575	0.45475	0.561
1340	0.3495	0.377	0.45625	0.56225
1350	0.35225	0.379	0.459	0.626
1360	0.35625	0.38175	0.46225	0.6305
1370	0.3595	0.385	0.46525	0.54725
1380	0.36125	0.38875	0.46775	0.552
1390	0.364	0.39175	0.47025	0.55675
1400	0.36725	0.3945	0.4735	0.56075
1410	0.3695	0.396	0.475	0.565
1420	0.371	0.399	0.47725	0.5685
1430	0.2855	0.40125	0.47775	0.57125
1440	0.28775	0.40425	0.4815	0.57525
1450	0.34625	0.3765	0.4835	0.5795
1460	0.34725	0.3775	0.49025	0.584
1470	0.3505	0.37925	0.40625	0.58575
1480	0.35325	0.38	0.46475	0.58975
1490	0.3545	0.383	0.4665	0.5945
1500	0.35625	0.38725	0.469	0.59725
1510	0.35925	0.39	0.472	0.6575
1520	0.3625	0.39475	0.4735	0.561
1530	0.36275	0.396	0.478	0.56475
1540	0.3665	0.3975	0.4815	0.57
1550	0.36775	0.40125	0.48525	0.572
1560	0.37025	0.40175	0.487	0.5735
1570	0.2865	0.405	0.4915	0.57875
1580	0.2875	0.40975	0.496	0.5815
1590	0.29125	0.32225	0.499	0.58575
1600	0.35125	0.382	0.50175	0.5885
1610	0.35525	0.3835	0.41925	0.5925
1620	0.35625	0.38725	0.42275	0.595
1630	0.358	0.3915	0.48075	0.5965
1640	0.36125	0.3925	0.48275	0.60025
1650	0.36425	0.397	0.48425	0.60225
1660	0.366	0.3985	0.48725	0.66375
1670	0.36925	0.40125	0.489	0.57875
1680	0.3695	0.403	0.4905	0.58225
1690	0.371	0.4055	0.49425	0.585
1700	0.372	0.409	0.49675	0.5885
1710	0.28725	0.4095	0.50025	0.5915
1720	0.2905	0.41325	0.50375	0.59525
1730	0.29275	0.3255	0.50725	0.59975
1740	0.3545	0.38575	0.51125	0.6025
1750	0.35575	0.3865	0.43375	0.60725
1760	0.35975	0.3895	0.437	0.60975
1770	0.3615	0.3915	0.43825	0.6125
1780	0.3635	0.3955	0.50075	0.61675
1790	0.3655	0.39975	0.50275	0.61925
1800	0.36725	0.4025	0.5065	0.62275
1810	0.36775	0.405	0.5075	0.68775
1820	0.3715	0.4095	0.511	0.606
1830	0.3715	0.41175	0.51425	0.60975
1840	0.37225	0.41625	0.51675	0.614
1850	0.285	0.4195	0.5175	0.619
1860	0.287	0.42075	0.521	0.6225
1870	0.2885	0.34225	0.524	0.625
1880	0.2905	0.40775	0.52575	0.631
1890	0.34975	0.40925	0.44075	0.633
1900	0.3505	0.41175	0.4455	0.6365
1910	0.35125	0.41375	0.45025	0.63875
1920	0.35475	0.4155	0.453	0.63925
1930	0.356	0.419	0.51775	0.64375
1940	0.3585	0.42025	0.52025	0.6465
1950	0.3585	0.42275	0.52175	0.6485
1960	0.36125	0.4265	0.523	0.6515
1970	0.36275	0.4295	0.526	0.63075
1980	0.278	0.43025	0.527	0.634
1990	0.27925	0.43225	0.529	0.638
2000	0.281	0.4355	0.5315	0.641
2010	0.28325	0.344	0.53425	0.643
2020	0.2845	0.4065	0.53575	0.6465
2030	0.28625	0.40875	0.45325	0.65075
2040	0.34475	0.41275	0.45725	0.6545
2050	0.34675	0.414	0.4595	0.65675
2060	0.34975	0.417	0.46225	0.66125
2070	0.3515	0.41875	0.46525	0.6645
2080	0.35325	0.421	0.468	0.664
2090	0.354	0.42275	0.5285	0.6705
2100	0.356	0.42425	0.53425	0.677
2110	0.35875	0.427	0.53575	0.68025
2120	0.2735	0.42775	0.53875	0.6535
2130	0.27525	0.43025	0.541	0.65675
2140	0.2765	0.4325	0.546	0.661
2150	0.278	0.34475	0.549	0.664
2160	0.279	0.401	0.55175	0.66825
2170	0.28025	0.407	0.45975	0.671
2180	0.28275	0.41025	0.4635	0.67275
2190	0.344	0.41425	0.46675	0.67725
2200	0.34475	0.41625	0.47125	0.68025
2210	0.34875	0.41925	0.47425	0.684
2220	0.3505	0.421	0.47875	0.68475
2230	0.3525	0.4235	0.4795	0.68775
2240	0.3555	0.426	0.53975	0.68975
2250	0.358	0.42725	0.5425	0.69275
2260	0.26925	0.43175	0.547	0.69625
2270	0.272	0.43475	0.54925	0.6735
2280	0.27525	0.35625	0.552	0.68075
2290	0.27675	0.36	0.556	0.68475
2300	0.2795	0.36125	0.559	0.68875
2310	0.281	0.4175	0.472	0.6895
2320	0.284	0.42	0.4735	0.69225
2330	0.287	0.42325	0.475	0.69425
2340	0.34475	0.427	0.477	0.69825
2350	0.347	0.4285	0.47975	0.70125
2360	0.3475	0.431	0.48275	0.7055
2370	0.3495	0.43175	0.48525	0.7085
2380	0.35175	0.4345	0.4875	0.71275
2390	0.354	0.43475	0.55025	0.71725
2400	0.2655	0.43675	0.554	0.718
2410	0.26775	0.44025	0.55675	0.7215
2420	0.2695	0.35275	0.55875	0.6425
2430	0.27225	0.35575	0.56125	0.70075
2440	0.27575	0.359	0.564	0.70425
2450	0.27775	0.417	0.566	0.70825
2460	0.2795	0.41825	0.47625	0.71325
2470	0.28175	0.42075	0.4795	0.71575
2480	0.28375	0.4245	0.4835	0.71625
2490	0.342	0.42725	0.486	0.7205
2500	0.34175	0.429	0.48975	0.7225
2510	0.3455	0.4325	0.49175	0.7255
2520	0.34775	0.435	0.49525	0.7305
2530	0.35025	0.4355	0.49725	0.7325
2540	0.2685	0.44075	0.50025	0.73575
2550	0.27075	0.44225	0.55975	0.74
2560	0.27275	0.3555	0.5595	0.7435
2570	0.27525	0.35775	0.5655	0.66275
2580	0.2775	0.3615	0.56825	0.6675
2590	0.28025	0.36225	0.5705	0.73025
2600	0.282	0.42425	0.48625	0.734
2610	0.28325	0.4245	0.489	0.73725
2620	0.286	0.42975	0.4895	0.7395
2630	0.349	0.433	0.494	0.744
2640	0.34875	0.4365	0.495	0.74825
2650	0.34975	0.43925	0.4985	0.75075
2660	0.3545	0.44175	0.501	0.75375
2670	0.35625	0.44475	0.50275	0.7565
2680	0.268	0.44725	0.50475	0.7585
2690	0.271	0.4515	0.50925	0.7615
2700	0.272	0.367	0.51075	0.7655
2710	0.27525	0.3685	0.56875	0.769
2720	0.27725	0.37175	0.57	0.6845
2730	0.27925	0.3745	0.5725	0.68875
2740	0.28225	0.3765	0.576	0.6935
2750	0.284	0.43825	0.49475	0.69625
2760	0.2865	0.441	0.4985	0.7585
2770	0.28925	0.44425	0.50225	0.7625
2780	0.34875	0.446	0.50575	0.76425
2790	0.34775	0.44875	0.50825	0.76725
2800	0.349	0.4515	0.51025	0.7705
2810	0.35525	0.453	0.51375	0.775
2820	0.2705	0.45575	0.5155	0.777
2830	0.274	0.459	0.51825	0.78
2840	0.2775	0.36825	0.523	0.78225
2850	0.2795	0.36975	0.52575	0.78475
2860	0.281	0.37125	0.529	0.7895
2870	0.28275	0.375	0.59075	0.70225
2880	0.28575	0.3765	0.59375	0.70625
2890	0.28825	0.37925	0.59675	0.7075
2900	0.29125	0.442	0.5175	0.71125
2910	0.29375	0.44475	0.51975	0.71375
2920	0.2945	0.447	0.522	0.77675
2930	0.3525	0.44925	0.5245	0.77975
2940	0.35375	0.45275	0.528	0.78225
2950	0.3555	0.45275	0.5315	0.78425
2960	0.265	0.454	0.53575	0.78925
2970	0.26975	0.458	0.53675	0.7925
2980	0.27075	0.3775	0.53925	0.7955
2990	0.273	0.37925	0.542	0.7975
3000	0.274	0.3835	0.54575	0.79975
3010	0.277	0.38675	0.54825	0.8005
3020	0.27975	0.39025	0.5515	0.71575
3030	0.28225	0.39125	0.60875	0.71875
3040	0.285	0.452	0.61225	0.72225
3050	0.287	0.4535	0.52825	0.72475
3060	0.2875	0.45625	0.5315	0.728
3070	0.29125	0.4575	0.534	0.73025
3080	0.35025	0.45975	0.536	0.7325
3090	0.35425	0.462	0.53825	0.79475
3100	0.266	0.466	0.54125	0.79625
3110	0.2695	0.4695	0.54325	0.7985
3120	0.27225	0.4715	0.5455	0.8015
3130	0.27475	0.386	0.55125	0.8045
3140	0.277	0.388	0.554	0.807
3150	0.278	0.3905	0.559	0.81075
3160	0.28025	0.3925	0.56025	0.8135
3170	0.28175	0.39475	0.56375	0.816
3180	0.28425	0.397	0.566	0.736
3190	0.286	0.4605	0.6315	0.74075
3200	0.2855	0.46275	0.63525	0.7445
3210	0.28925	0.46475	0.55275	0.7475
3220	0.29225	0.46725	0.557	0.75075
3230	0.212	0.4685	0.55975	0.75325
3240	0.27025	0.4715	0.562	0.75525
3250	0.272	0.474	0.56525	0.75975
3260	0.27525	0.47675	0.5685	0.8225
3270	0.27975	0.397	0.57175	0.82525
3280	0.28225	0.39875	0.574	0.828
3290	0.28325	0.40125	0.57525	0.8325
3300	0.28525	0.4025	0.578	0.83625
3310	0.2875	0.40525	0.5795	0.83925
3320	0.29025	0.40775	0.583	0.755
3330	0.29025	0.412	0.5835	0.759
3340	0.29325	0.47075	0.58675	0.7615
3350	0.295	0.473	0.5895	0.76425
3360	0.2975	0.47625	0.567	0.76825
3370	0.2115	0.47675	0.57175	0.7715
3380	0.21225	0.47975	0.57425	0.7745
3390	0.2745	0.483	0.57775	0.776
3400	0.27525	0.4855	0.58125	0.7795
3410	0.277	0.39775	0.583	0.7845
3420	0.27875	0.4005	0.58725	0.788
3430	0.28125	0.40275	0.5895	0.7915
3440	0.28325	0.405	0.5925	0.85025
3450	0.2865	0.40625	0.59425	0.8535
3460	0.288	0.4085	0.59625	0.8555
3470	0.2895	0.412	0.5995	0.858
3480	0.2925	0.4125	0.60225	0.8625
3490	0.297	0.48	0.605	0.7765
3500	0.2985	0.4815	0.607	0.7785
3510	0.21125	0.48375	0.5215	0.78225
3520	0.213	0.48675	0.58275	0.786
3530	0.2135	0.49	0.58425	0.789
3540	0.2175	0.49125	0.5865	0.79
3550	0.283	0.40925	0.59025	0.794
3560	0.287	0.412	0.597	0.799
3570	0.293	0.414	0.60325	0.7995
3580	0.2985	0.41625	0.6095	0.80125
3590	0.30475	0.418	0.612	0.80325
3600	0.305	0.42025	0.615	0.80575
