# Supplementary material for: Rules of incidental operation risk propagation in metro networks under fully automatic operations mode
Source: PLoS One. 2021 Dec 16;16(12):e0261436. doi: 10.1371/journal.pone.0261436 (PMC8675654; doi:10.1371/journal.pone.0261436)
Supplement: S1 File — (ZIP) [file pone.0261436.s001.zip › S9(a) Table.xlsx]

## Sheet: Fig 9(a)
The incidental duration T[s]	Affected lines quantity
	Grid-type network				Radial network				Annular-radial network
	w1	w2	w3	w4	f1	f2	f3	f4	h1	h2	h3	h4
1200	1	1	1	1	1	1	1	1	1	1	1	1
2400	1	1	1	1	1	1	1	1	1	1	1	1
3600	3	1	1	1	4	1	1	1	4	1	1	1
4800	3	3	3	3	4	4	4	4	4	4	4	4
6000	3	3	3	3	4	4	4	4	4	4	4	4
7200	4	3	3	3	4	4	4	4	4	4	4	4
8400	4	4	4	4	4	4	4	4	4	4	4	4
9600	4	4	4	4	4	4	4	4	4	4	4	4
