# Supplementary material for: Rules of incidental operation risk propagation in metro networks under fully automatic operations mode
Source: PLoS One. 2021 Dec 16;16(12):e0261436. doi: 10.1371/journal.pone.0261436 (PMC8675654; doi:10.1371/journal.pone.0261436)
Supplement: S1 File — (ZIP) [file pone.0261436.s001.zip › S9(b) Table.xlsx]

## Sheet: Fig 9(b)
The incidental duration T[s]	Suspension train quantity
	Grid-type network				Radial network				Annular-radial network
	w1	w2	w3	w4	f1	f2	f3	f4	h1	h2	h3	h4
1200	60	80	80	80	60	80	80	80	60	80	80	80
2400	60	80	96	108	60	80	96	108	60	80	96	108
3600	100	80	96	108	120	80	96	108	120	80	96	108
4800	256	240	220	212	336	300	284	264	336	300	284	264
6000	264	284	236	248	344	344	344	344	344	344	344	344
7200	268	284	236	248	344	344	344	344	344	344	344	344
8400	344	344	320	320	344	344	344	344	344	344	344	344
9600	344	344	344	344	344	344	344	344	344	344	344	344
